# Supplementary material for: Preparation and Performance Verification of a Solid Slow-Release Carbon Source Material for Deep Nitrogen Removal in Urban Tailwater
Source: Molecules. 2024 Apr 28;29(9):2031. doi: 10.3390/molecules29092031 (PMC11085913; doi:10.3390/molecules29092031)
Supplement: Supplementary file 1 [file molecules-29-02031-s001.zip]

Archive with 1 entries (1 files):
- molecules-2958229-supplementary.pdf
